# Supplementary material for: High-Throughput Molecular Modeling and Evaluation of the Anti-Inflammatory Potential of Açaí Constituents against NLRP3 Inflammasome
Source: Int J Mol Sci. 2024 Jul 25;25(15):8112. doi: 10.3390/ijms25158112 (PMC11311378; doi:10.3390/ijms25158112)
Supplement: Supplementary file 1 [file ijms-25-08112-s001.zip]

Archive with 1 entries (1 files):
- ijms-3075152-supplementary.pdf
